# Supplementary material for: Using bootstrapped quantile regression analysis for small sample research in applied linguistics: Some methodological considerations
Source: PLoS One. 2019 Jan 14;14(1):e0210668. doi: 10.1371/journal.pone.0210668 (PMC6331127; doi:10.1371/journal.pone.0210668)
Supplement: S1 Code — (TXT) [file pone.0210668.s002.txt]

Dataset <- 
  read.table("C:/R/japan.txt",
   header=TRUE, sep="", na.strings="NA", dec=".", strip.white=TRUE)

# OLS regression

names(Dataset)
OLSreg<-lm(integrative~country+people+stereotypes, data=Dataset)
summary(OLSreg)
summary(OLSreg) -> OLSreg1
coef=OLSreg1$coefficients[,1]
error=OLSreg1$coefficients[,2]  
ci1 <- list()
for (i in 1:length(coef)){
ci1[[i]] <- coef[i] + c(-1,1)*error[i]*qnorm(0.995)}
ci1
ci5 <- list()
for (i in 1:length(coef)){
ci5[[i]] <- coef[i] + c(-1,1)*error[i]*qnorm(0.975)}
ci5
ci10 <- list()
for (i in 1:length(coef)){
ci10[[i]] <- coef[i] + c(-1,1)*error[i]*qnorm(0.95)}
ci10
