# Supplementary material for: Using bootstrapped quantile regression analysis for small sample research in applied linguistics: Some methodological considerations
Source: PLoS One. 2019 Jan 14;14(1):e0210668. doi: 10.1371/journal.pone.0210668 (PMC6331127; doi:10.1371/journal.pone.0210668)
Supplement: S4 Code — (TXT) [file pone.0210668.s005.txt]

Dataset <- 
  read.table("C:/R/japan.txt",
   header=TRUE, sep="", na.strings="NA", dec=".", strip.white=TRUE)

# Bootstrap Qunantile regression

library(quantreg)
bs <- function(formula, data, indices) {
d <- data[indices,]  
   fit <- rq(formula, tau=0.5, data=d)
   return(coef(fit)) 
 } 
library(quantreg)
library(boot)
Bootreg <-boot(data=Dataset,statistic=bs,R=1000, formula=integrative~country+people+stereotypes)
summary(Bootreg)
pdf(file="C:/R/figure2.pdf")
plot(Bootreg, index=1) # intercept 
plot(Bootreg, index=2) # country 
plot(Bootreg, index=3) # people
plot(Bootreg, index=4) # stereotypes 
boot.ci(Bootreg, type="perc", conf=c(0.90,0.95,0.99),index=1) # intercept 
boot.ci(Bootreg, type="perc", conf=c(0.90,0.95,0.99),index=2) # country 
boot.ci(Bootreg, type="perc", conf=c(0.90,0.95,0.99),index=3) # people
boot.ci(Bootreg, type="perc", conf=c(0.90,0.95,0.99),index=4) # stereotypes
library(quantreg)

dev.off<>
